# Supplementary material for: Comprehensive multi-method analysis of blood heavy metals and nutrient intake in myopia and high myopia
Source: J Transl Med. 2026 Apr 3;24:674. doi: 10.1186/s12967-026-08086-1 (PMC13170305; doi:10.1186/s12967-026-08086-1)
Supplement: Supplementary file 3 — Supplementary Material 3 [file 12967_2026_8086_MOESM3_ESM.xlsx]

## Sheet: Sheet1
Table S1 Quartile-based associations of multiple biomarkers between HC, myopia and high myopia.
expo	contrast	OR	L	U	p	n	outcome	Analysis_Group
blood_Cd	Q2	0.718961	0.364567	1.41786	0.340949	1474	Forest_NoFacet_High_All	High_All
blood_Cd	Q3	3.04518	1.72981	5.36077	0.000113746	1474	Forest_NoFacet_High_All	High_All
blood_Cd	Q4	7.20073	3.83575	13.5177	8.06317e-10	1474	Forest_NoFacet_High_All	High_All
blood_Hg	Q2	2.24547	1.26835	3.97534	0.00550804	1474	Forest_NoFacet_High_All	High_All
blood_Hg	Q3	2.72208	1.54511	4.79558	0.000528464	1474	Forest_NoFacet_High_All	High_All
blood_Hg	Q4	2.71683	1.50273	4.91182	0.00093953	1474	Forest_NoFacet_High_All	High_All
Carbohydrate	Q2	1.38349	0.78571	2.43606	0.260788	1474	Forest_NoFacet_High_All	High_All
Carbohydrate	Q3	1.98712	1.15146	3.42925	0.0136407	1474	Forest_NoFacet_High_All	High_All
Carbohydrate	Q4	2.25379	1.29091	3.9349	0.00426201	1474	Forest_NoFacet_High_All	High_All
blood_Na	Q2	0.893707	0.533863	1.4961	0.669023	1474	Forest_NoFacet_High_All	High_All
blood_Na	Q3	1.33635	0.850162	2.10057	0.208929	1474	Forest_NoFacet_High_All	High_All
blood_Na	Q4	0.596182	0.349276	1.01763	0.0579677	1474	Forest_NoFacet_High_All	High_All
Dietary_fiber	Q2	0.827363	0.520594	1.3149	0.422681	1474	Forest_NoFacet_High_All	High_All
Dietary_fiber	Q3	0.629565	0.380192	1.04251	0.0721403	1474	Forest_NoFacet_High_All	High_All
Dietary_fiber	Q4	0.515799	0.301532	0.882323	0.0156449	1474	Forest_NoFacet_High_All	High_All
blood_P	Q2	0.601595	0.379602	0.953411	0.0305352	1474	Forest_NoFacet_High_All	High_All
blood_P	Q3	0.602843	0.365557	0.994153	0.04737	1474	Forest_NoFacet_High_All	High_All
blood_P	Q4	0.376464	0.217535	0.651505	0.000480866	1474	Forest_NoFacet_High_All	High_All
Vit_B2	Q2	0.861795	0.545914	1.36045	0.523127	1474	Forest_NoFacet_High_All	High_All
Vit_B2	Q3	0.43363	0.253574	0.741539	0.00227044	1474	Forest_NoFacet_High_All	High_All
Vit_B2	Q4	0.523195	0.3066	0.892802	0.0175077	1474	Forest_NoFacet_High_All	High_All
Vit_B6	Q2	1.14001	0.724794	1.79309	0.57066	1474	Forest_NoFacet_High_All	High_All
Vit_B6	Q3	0.665657	0.401544	1.10349	0.114533	1474	Forest_NoFacet_High_All	High_All
Vit_B6	Q4	0.489416	0.278906	0.858811	0.0127561	1474	Forest_NoFacet_High_All	High_All
blood_Cd	Q2	0.771678	0.324019	1.83781	0.558264	1066	Forest_NoFacet_High_Age40	High_Age40
blood_Cd	Q3	3.4973	1.74387	7.01377	0.000421382	1066	Forest_NoFacet_High_Age40	High_Age40
blood_Cd	Q4	6.16521	2.83492	13.4077	4.45765e-06	1066	Forest_NoFacet_High_Age40	High_Age40
blood_Hg	Q2	1.53591	0.760376	3.10245	0.231576	1066	Forest_NoFacet_High_Age40	High_Age40
blood_Hg	Q3	2.33662	1.22666	4.45094	0.00984074	1066	Forest_NoFacet_High_Age40	High_Age40
blood_Hg	Q4	2.05641	1.03223	4.09681	0.040345	1066	Forest_NoFacet_High_Age40	High_Age40
Carbohydrate	Q2	1.40767	0.700272	2.82965	0.337128	1066	Forest_NoFacet_High_Age40	High_Age40
Carbohydrate	Q3	1.68854	0.84213	3.38566	0.139966	1066	Forest_NoFacet_High_Age40	High_Age40
Carbohydrate	Q4	3.27439	1.67836	6.38818	0.000504005	1066	Forest_NoFacet_High_Age40	High_Age40
blood_Na	Q2	0.871164	0.457181	1.66001	0.675009	1066	Forest_NoFacet_High_Age40	High_Age40
blood_Na	Q3	0.929398	0.559633	1.54348	0.777246	1066	Forest_NoFacet_High_Age40	High_Age40
blood_Na	Q4	0.677937	0.320675	1.43322	0.308836	1066	Forest_NoFacet_High_Age40	High_Age40
Dietary_fiber	Q2	0.816393	0.461586	1.44393	0.485632	1066	Forest_NoFacet_High_Age40	High_Age40
Dietary_fiber	Q3	0.666463	0.354523	1.25287	0.207678	1066	Forest_NoFacet_High_Age40	High_Age40
Dietary_fiber	Q4	0.665454	0.358684	1.23459	0.196475	1066	Forest_NoFacet_High_Age40	High_Age40
blood_P	Q2	0.563547	0.325645	0.975248	0.0404065	1066	Forest_NoFacet_High_Age40	High_Age40
blood_P	Q3	0.659739	0.363574	1.19716	0.171289	1066	Forest_NoFacet_High_Age40	High_Age40
blood_P	Q4	0.30639	0.151609	0.61919	0.000982885	1066	Forest_NoFacet_High_Age40	High_Age40
Vit_B2	Q2	0.749604	0.418662	1.34215	0.332146	1066	Forest_NoFacet_High_Age40	High_Age40
Vit_B2	Q3	0.510371	0.265725	0.980255	0.0433949	1066	Forest_NoFacet_High_Age40	High_Age40
Vit_B2	Q4	0.697142	0.373594	1.3009	0.257003	1066	Forest_NoFacet_High_Age40	High_Age40
Vit_B6	Q2	1.45364	0.829369	2.5478	0.19137	1066	Forest_NoFacet_High_Age40	High_Age40
Vit_B6	Q3	0.870762	0.46653	1.62524	0.66382	1066	Forest_NoFacet_High_Age40	High_Age40
Vit_B6	Q4	0.61861	0.313706	1.21986	0.165643	1066	Forest_NoFacet_High_Age40	High_Age40
blood_Cd	Q2	0.51313	0.150964	1.74414	0.285124	770	Forest_NoFacet_High_Age50	High_Age50
blood_Cd	Q3	2.27372	0.902514	5.7282	0.0814346	770	Forest_NoFacet_High_Age50	High_Age50
blood_Cd	Q4	3.93127	1.3734	11.253	0.010731	770	Forest_NoFacet_High_Age50	High_Age50
blood_Hg	Q2	2.49615	0.937947	6.64297	0.066993	770	Forest_NoFacet_High_Age50	High_Age50
blood_Hg	Q3	3.04527	1.17063	7.92199	0.022432	770	Forest_NoFacet_High_Age50	High_Age50
blood_Hg	Q4	1.84586	0.643067	5.29837	0.254564	770	Forest_NoFacet_High_Age50	High_Age50
Carbohydrate	Q2	2.0136	0.695896	5.82642	0.196642	770	Forest_NoFacet_High_Age50	High_Age50
Carbohydrate	Q3	2.0552	0.710533	5.94463	0.183729	770	Forest_NoFacet_High_Age50	High_Age50
Carbohydrate	Q4	4.88715	1.79072	13.3378	0.00195227	770	Forest_NoFacet_High_Age50	High_Age50
blood_Na	Q2	1.27664	0.571186	2.85336	0.551721	770	Forest_NoFacet_High_Age50	High_Age50
blood_Na	Q3	0.632376	0.296141	1.35037	0.236428	770	Forest_NoFacet_High_Age50	High_Age50
blood_Na	Q4	0.656962	0.247226	1.74577	0.399476	770	Forest_NoFacet_High_Age50	High_Age50
Dietary_fiber	Q2	0.998523	0.460669	2.16435	0.997012	770	Forest_NoFacet_High_Age50	High_Age50
Dietary_fiber	Q3	0.442789	0.169942	1.1537	0.0954406	770	Forest_NoFacet_High_Age50	High_Age50
Dietary_fiber	Q4	0.654696	0.276826	1.54836	0.334793	770	Forest_NoFacet_High_Age50	High_Age50
blood_P	Q2	0.986322	0.455669	2.13495	0.972115	770	Forest_NoFacet_High_Age50	High_Age50
blood_P	Q3	0.7538	0.29296	1.93956	0.557785	770	Forest_NoFacet_High_Age50	High_Age50
blood_P	Q4	0.762856	0.312581	1.86176	0.552082	770	Forest_NoFacet_High_Age50	High_Age50
Vit_B2	Q2	1.00132	0.446784	2.24411	0.997451	770	Forest_NoFacet_High_Age50	High_Age50
Vit_B2	Q3	0.593546	0.235221	1.49773	0.26933	770	Forest_NoFacet_High_Age50	High_Age50
Vit_B2	Q4	0.75374	0.308347	1.84248	0.535302	770	Forest_NoFacet_High_Age50	High_Age50
Vit_B6	Q2	1.20018	0.540258	2.66617	0.654104	770	Forest_NoFacet_High_Age50	High_Age50
Vit_B6	Q3	0.683226	0.278591	1.67557	0.405251	770	Forest_NoFacet_High_Age50	High_Age50
Vit_B6	Q4	0.80473	0.33398	1.93901	0.628253	770	Forest_NoFacet_High_Age50	High_Age50
blood_Cd	Q2	0.704888	0.573402	0.866526	0.000899836	3139	Forest_NoFacet_Myopia_All	Myopia_All
blood_Cd	Q3	1.02136	0.821479	1.26989	0.849117	3139	Forest_NoFacet_Myopia_All	Myopia_All
blood_Cd	Q4	1.30327	0.996108	1.70514	0.0534138	3139	Forest_NoFacet_Myopia_All	Myopia_All
blood_Hg	Q2	0.845311	0.688458	1.0379	0.108544	3139	Forest_NoFacet_Myopia_All	Myopia_All
blood_Hg	Q3	0.939876	0.761757	1.15964	0.562995	3139	Forest_NoFacet_Myopia_All	Myopia_All
blood_Hg	Q4	1.19509	0.95897	1.48934	0.112525	3139	Forest_NoFacet_Myopia_All	Myopia_All
Carbohydrate	Q2	1.04844	0.855076	1.28553	0.649268	3139	Forest_NoFacet_Myopia_All	Myopia_All
Carbohydrate	Q3	1.15429	0.937512	1.4212	0.176372	3139	Forest_NoFacet_Myopia_All	Myopia_All
Carbohydrate	Q4	1.19287	0.960844	1.48092	0.110029	3139	Forest_NoFacet_Myopia_All	Myopia_All
blood_Na	Q2	0.973097	0.791684	1.19608	0.79558	3139	Forest_NoFacet_Myopia_All	Myopia_All
blood_Na	Q3	0.967984	0.788138	1.18887	0.756341	3139	Forest_NoFacet_Myopia_All	Myopia_All
blood_Na	Q4	0.899739	0.743036	1.08949	0.279197	3139	Forest_NoFacet_Myopia_All	Myopia_All
Dietary_fiber	Q2	1.01924	0.831568	1.24927	0.854346	3139	Forest_NoFacet_Myopia_All	Myopia_All
Dietary_fiber	Q3	1.13238	0.918818	1.39558	0.243634	3139	Forest_NoFacet_Myopia_All	Myopia_All
Dietary_fiber	Q4	0.944213	0.764713	1.16585	0.593612	3139	Forest_NoFacet_Myopia_All	Myopia_All
blood_P	Q2	0.866369	0.71227	1.05381	0.151141	3139	Forest_NoFacet_Myopia_All	Myopia_All
blood_P	Q3	0.855674	0.688015	1.06419	0.161258	3139	Forest_NoFacet_Myopia_All	Myopia_All
blood_P	Q4	0.796623	0.647821	0.979603	0.031135	3139	Forest_NoFacet_Myopia_All	Myopia_All
Vit_B2	Q2	1.15991	0.943266	1.42631	0.159635	3139	Forest_NoFacet_Myopia_All	Myopia_All
Vit_B2	Q3	0.957997	0.777364	1.1806	0.687291	3139	Forest_NoFacet_Myopia_All	Myopia_All
Vit_B2	Q4	1.07223	0.863625	1.33123	0.527522	3139	Forest_NoFacet_Myopia_All	Myopia_All
Vit_B6	Q2	1.07062	0.871619	1.31505	0.51545	3139	Forest_NoFacet_Myopia_All	Myopia_All
Vit_B6	Q3	0.969442	0.787868	1.19286	0.769291	3139	Forest_NoFacet_Myopia_All	Myopia_All
Vit_B6	Q4	0.959869	0.776013	1.18729	0.705764	3139	Forest_NoFacet_Myopia_All	Myopia_All
blood_Cd	Q2	1.39124	1.10003	1.75953	0.00585745	2116	Forest_NoFacet_Myopia_Age40	Myopia_Age40
blood_Cd	Q3	1.44459	1.0869	1.91997	0.0112725	2116	Forest_NoFacet_Myopia_Age40	Myopia_Age40
blood_Cd	Q4	1.57184	1.13426	2.17823	0.00659171	2116	Forest_NoFacet_Myopia_Age40	Myopia_Age40
blood_Hg	Q2	0.766431	0.59744	0.983222	0.0363368	2116	Forest_NoFacet_Myopia_Age40	Myopia_Age40
blood_Hg	Q3	0.986307	0.770812	1.26205	0.912712	2116	Forest_NoFacet_Myopia_Age40	Myopia_Age40
blood_Hg	Q4	1.23622	0.955537	1.59934	0.106559	2116	Forest_NoFacet_Myopia_Age40	Myopia_Age40
Carbohydrate	Q2	0.894422	0.698596	1.14514	0.376148	2116	Forest_NoFacet_Myopia_Age40	Myopia_Age40
Carbohydrate	Q3	1.1429	0.889983	1.46768	0.295257	2116	Forest_NoFacet_Myopia_Age40	Myopia_Age40
Carbohydrate	Q4	1.01188	0.781134	1.3108	0.928708	2116	Forest_NoFacet_Myopia_Age40	Myopia_Age40
blood_Na	Q2	1.0935	0.846653	1.4123	0.493516	2116	Forest_NoFacet_Myopia_Age40	Myopia_Age40
blood_Na	Q3	1.02178	0.826974	1.26248	0.841736	2116	Forest_NoFacet_Myopia_Age40	Myopia_Age40
blood_Na	Q4	0.896641	0.680889	1.18076	0.437242	2116	Forest_NoFacet_Myopia_Age40	Myopia_Age40
Dietary_fiber	Q2	1.00444	0.785759	1.28399	0.971762	2116	Forest_NoFacet_Myopia_Age40	Myopia_Age40
Dietary_fiber	Q3	1.15708	0.899129	1.48903	0.256903	2116	Forest_NoFacet_Myopia_Age40	Myopia_Age40
Dietary_fiber	Q4	0.936154	0.725983	1.20717	0.611038	2116	Forest_NoFacet_Myopia_Age40	Myopia_Age40
blood_P	Q2	0.912168	0.712695	1.16747	0.465287	2116	Forest_NoFacet_Myopia_Age40	Myopia_Age40
blood_P	Q3	0.877645	0.688995	1.11795	0.290509	2116	Forest_NoFacet_Myopia_Age40	Myopia_Age40
blood_P	Q4	0.759851	0.591598	0.975954	0.0315079	2116	Forest_NoFacet_Myopia_Age40	Myopia_Age40
Vit_B2	Q2	1.23439	0.961876	1.58411	0.0980088	2116	Forest_NoFacet_Myopia_Age40	Myopia_Age40
Vit_B2	Q3	0.968349	0.752214	1.24659	0.802907	2116	Forest_NoFacet_Myopia_Age40	Myopia_Age40
Vit_B2	Q4	1.01453	0.779545	1.32035	0.914528	2116	Forest_NoFacet_Myopia_Age40	Myopia_Age40
Vit_B6	Q2	1.03145	0.805824	1.32026	0.805765	2116	Forest_NoFacet_Myopia_Age40	Myopia_Age40
Vit_B6	Q3	1.02732	0.800105	1.31907	0.8326	2116	Forest_NoFacet_Myopia_Age40	Myopia_Age40
Vit_B6	Q4	0.892792	0.691649	1.15243	0.38392	2116	Forest_NoFacet_Myopia_Age40	Myopia_Age40
blood_Cd	Q2	1.27372	0.957686	1.69406	0.0963427	1447	Forest_NoFacet_Myopia_Age50	Myopia_Age50
blood_Cd	Q3	1.32071	0.945768	1.84428	0.102527	1447	Forest_NoFacet_Myopia_Age50	Myopia_Age50
blood_Cd	Q4	1.60745	1.08988	2.3708	0.0166607	1447	Forest_NoFacet_Myopia_Age50	Myopia_Age50
blood_Hg	Q2	0.91636	0.67916	1.2364	0.567649	1447	Forest_NoFacet_Myopia_Age50	Myopia_Age50
blood_Hg	Q3	1.24659	0.919744	1.6896	0.15539	1447	Forest_NoFacet_Myopia_Age50	Myopia_Age50
blood_Hg	Q4	1.4001	1.01324	1.93466	0.0413758	1447	Forest_NoFacet_Myopia_Age50	Myopia_Age50
Carbohydrate	Q2	0.934645	0.695378	1.25624	0.654163	1447	Forest_NoFacet_Myopia_Age50	Myopia_Age50
Carbohydrate	Q3	1.04559	0.775008	1.41065	0.770443	1447	Forest_NoFacet_Myopia_Age50	Myopia_Age50
Carbohydrate	Q4	0.993526	0.728441	1.35508	0.96728	1447	Forest_NoFacet_Myopia_Age50	Myopia_Age50
blood_Na	Q2	1.14701	0.891836	1.47519	0.285364	1447	Forest_NoFacet_Myopia_Age50	Myopia_Age50
blood_Na	Q3	1.15991	0.838254	1.60498	0.370669	1447	Forest_NoFacet_Myopia_Age50	Myopia_Age50
blood_Na	Q4	0.87902	0.637397	1.21224	0.431678	1447	Forest_NoFacet_Myopia_Age50	Myopia_Age50
Dietary_fiber	Q2	1.15228	0.857908	1.54765	0.346325	1447	Forest_NoFacet_Myopia_Age50	Myopia_Age50
Dietary_fiber	Q3	1.20985	0.898057	1.6299	0.210257	1447	Forest_NoFacet_Myopia_Age50	Myopia_Age50
Dietary_fiber	Q4	0.953519	0.703286	1.29279	0.759247	1447	Forest_NoFacet_Myopia_Age50	Myopia_Age50
blood_P	Q2	0.969077	0.729675	1.28703	0.828225	1447	Forest_NoFacet_Myopia_Age50	Myopia_Age50
blood_P	Q3	1.15155	0.834602	1.58886	0.390252	1447	Forest_NoFacet_Myopia_Age50	Myopia_Age50
blood_P	Q4	1.00809	0.742213	1.36921	0.958866	1447	Forest_NoFacet_Myopia_Age50	Myopia_Age50
Vit_B2	Q2	1.15596	0.858794	1.55596	0.3391	1447	Forest_NoFacet_Myopia_Age50	Myopia_Age50
Vit_B2	Q3	0.943699	0.696802	1.27808	0.708057	1447	Forest_NoFacet_Myopia_Age50	Myopia_Age50
Vit_B2	Q4	1.12797	0.821859	1.5481	0.45598	1447	Forest_NoFacet_Myopia_Age50	Myopia_Age50
Vit_B6	Q2	0.869221	0.646741	1.16823	0.352802	1447	Forest_NoFacet_Myopia_Age50	Myopia_Age50
Vit_B6	Q3	1.03192	0.763929	1.39393	0.83772	1447	Forest_NoFacet_Myopia_Age50	Myopia_Age50
Vit_B6	Q4	0.914948	0.672523	1.24476	0.571423	1447	Forest_NoFacet_Myopia_Age50	Myopia_Age50
