# Supplementary material for: Comprehensive multi-method analysis of blood heavy metals and nutrient intake in myopia and high myopia
Source: J Transl Med. 2026 Apr 3;24:674. doi: 10.1186/s12967-026-08086-1 (PMC13170305; doi:10.1186/s12967-026-08086-1)
Supplement: Supplementary file 4 — Supplementary Material 4 [file 12967_2026_8086_MOESM4_ESM.xlsx]

## Sheet: Sheet1
Table S2 The Posterior Inclusion Probabilities (PIPs) of different biomarkers.
variable PIP
blood_Cd 0.950
blood_Hg 0.750
Carbohydrate 0.875
blood_Na 0.725
Dietary_fiber 0.800
blood_P 0.900
Vit_B2 0.950
Vit_B6 0.875
