# Supplementary material for: Comprehensive multi-method analysis of blood heavy metals and nutrient intake in myopia and high myopia
Source: J Transl Med. 2026 Apr 3;24:674. doi: 10.1186/s12967-026-08086-1 (PMC13170305; doi:10.1186/s12967-026-08086-1)
Supplement: Supplementary file 5 — Supplementary Material 5 [file 12967_2026_8086_MOESM5_ESM.xlsx]

## Sheet: Sheet1
Table S3 The MR Result of Micro Elements with Myopia
outcome	exposure	method	nsnp	b	se	pval	lo_ci	up_ci	or	or_lci95	or_uci95
outcome	Vitamin B6	Inverse variance weighted	11	-0.60878	0.214027	0.00444939	-1.02827	-0.189287	0.544014	0.357624	0.827549
outcome	Vitamin A	Inverse variance weighted	10	8.96827	4.51621	0.0470558	0.116509	17.82	7850.02	1.12357	5.48456e+07
outcome	Iron	Inverse variance weighted	10	0.557325	0.324178	0.0855787	-0.0780634	1.19271	1.746	0.924906	3.29601
outcome	Calcium	Inverse variance weighted	16	-0.252522	0.190418	0.18479	-0.625741	0.120696	0.776839	0.534865	1.12828
outcome	Potassium	Inverse variance weighted	13	-0.287585	0.289171	0.319973	-0.854361	0.279191	0.750073	0.425555	1.32206
outcome	Copper	Inverse variance weighted	6	0.0235522	0.0272997	0.388289	-0.0299553	0.0770596	1.02383	0.970489	1.08011
outcome	Selenium	Inverse variance weighted	5	-0.0535455	0.0742589	0.47087	-0.199093	0.092002	0.947863	0.819474	1.09637
outcome	Magnesium	Inverse variance weighted	16	-0.146461	0.225428	0.515886	-0.5883	0.295379	0.86376	0.555271	1.34363
outcome	Folate	Inverse variance weighted	11	-0.164779	0.274739	0.548662	-0.703267	0.373709	0.848081	0.494966	1.45311
outcome	Carotene	Inverse variance weighted	13	0.12466	0.215669	0.563255	-0.298052	0.547371	1.13276	0.742263	1.7287
outcome	Vitamin D	Inverse variance weighted	16	-0.139879	0.244974	0.568002	-0.620028	0.340269	0.869463	0.53793	1.40533
outcome	Vitamin E	Inverse variance weighted	11	0.0795527	0.18349	0.664614	-0.280089	0.439194	1.0828	0.755717	1.55146
outcome	Vitamin C	Inverse variance weighted	9	0.0340051	0.245293	0.889742	-0.44677	0.51478	1.03459	0.639691	1.67327
outcome	Zinc	Inverse variance weighted	7	-0.00676525	0.0498084	0.891959	-0.10439	0.0908592	0.993258	0.900874	1.09511
outcome	Vitamin B12	Inverse variance weighted	7	0.0538475	0.399561	0.892796	-0.729293	0.836988	1.05532	0.48225	2.3094
