# Supplementary material for: Comprehensive multi-method analysis of blood heavy metals and nutrient intake in myopia and high myopia
Source: J Transl Med. 2026 Apr 3;24:674. doi: 10.1186/s12967-026-08086-1 (PMC13170305; doi:10.1186/s12967-026-08086-1)
Supplement: Supplementary file 6 — Supplementary Material 6 [file 12967_2026_8086_MOESM6_ESM.xlsx]

## Sheet: Sheet1
Table S4. Variance inflation factor (VIF) analysis for multivariable models of myopia and high myopia
Age	1.55096	1	1.24538	Myopia vs Healthy Controls
Gender	1.28063	1	1.13165	Myopia vs Healthy Controls
Race	1.46521	4	1.04891	Myopia vs Healthy Controls
Education	1.45272	4	1.04779	Myopia vs Healthy Controls
BMI	1.14569	1	1.07037	Myopia vs Healthy Controls
Smoke	2.25829	2	1.22587	Myopia vs Healthy Controls
Alcohol	1.24855	2	1.05707	Myopia vs Healthy Controls
Hypertension	1.32619	1	1.1516	Myopia vs Healthy Controls
DM	1.15681	1	1.07555	Myopia vs Healthy Controls
blood_Cd_log1p	1.98454	1	1.40874	Myopia vs Healthy Controls
blood_Hg_log1p	1.20141	1	1.09609	Myopia vs Healthy Controls
blood_Na	1.08337	1	1.04085	Myopia vs Healthy Controls
blood_P	1.0504	1	1.02489	Myopia vs Healthy Controls
Carbohydrate_log1p	2.01002	1	1.41775	Myopia vs Healthy Controls
Dietary_fiber_log1p	2.02971	1	1.42468	Myopia vs Healthy Controls
Vit_B2_log1p	2.30331	1	1.51767	Myopia vs Healthy Controls
Vit_B6_log1p	2.2523	1	1.50077	Myopia vs Healthy Controls
Age	1.35849	1	1.16554	High Myopia vs Healthy Controls
Gender	1.24488	1	1.11574	High Myopia vs Healthy Controls
Race	1.47919	4	1.05015	High Myopia vs Healthy Controls
Education	1.52202	4	1.05391	High Myopia vs Healthy Controls
BMI	1.19069	1	1.09119	High Myopia vs Healthy Controls
Smoke	2.50913	2	1.25858	High Myopia vs Healthy Controls
Alcohol	1.23122	2	1.05338	High Myopia vs Healthy Controls
Hypertension	1.32176	1	1.14968	High Myopia vs Healthy Controls
DM	1.20323	1	1.09692	High Myopia vs Healthy Controls
blood_Cd_log1p	2.2897	1	1.51317	High Myopia vs Healthy Controls
blood_Hg_log1p	1.28578	1	1.13392	High Myopia vs Healthy Controls
blood_Na	1.0937	1	1.0458	High Myopia vs Healthy Controls
blood_P	1.08431	1	1.0413	High Myopia vs Healthy Controls
Carbohydrate_log1p	1.88414	1	1.37264	High Myopia vs Healthy Controls
Dietary_fiber_log1p	2.02844	1	1.42423	High Myopia vs Healthy Controls
Vit_B2_log1p	2.04683	1	1.43068	High Myopia vs Healthy Controls
Vit_B6_log1p	2.14585	1	1.46487	High Myopia vs Healthy Controls
